# Supplementary material for: The Roles of Magnetic Resonance-Guided Focused Ultrasound in Pain Relief in Patients With Bone Metastases: A Systemic Review and Meta-Analysis
Source: Front Oncol. 2021 Aug 11;11:617295. doi: 10.3389/fonc.2021.617295 (PMC8387143; doi:10.3389/fonc.2021.617295)
Supplement: Supplementary file 2 [file DataSheet_1.zip]

Archive with 24 entries (23 files):
- Raw data/
- __MACOSX/._Raw data
- Raw data/pain assessment at baseline.xlsx
- __MACOSX/Raw data/._pain assessment at baseline.xlsx
- Raw data/pain assessment at 0-1week.xlsx
- __MACOSX/Raw data/._pain assessment at 0-1week.xlsx
- Raw data/.DS_Store
- __MACOSX/Raw data/._.DS_Store
- Raw data/pain assessment at 1-5week.xlsx
- __MACOSX/Raw data/._pain assessment at 1-5week.xlsx
- Raw data/OMEDD.xlsx
- __MACOSX/Raw data/._OMEDD.xlsx
- Raw data/distribution of the research population.xlsx
- __MACOSX/Raw data/._distribution of the research population.xlsx
- Raw data/pain total.xlsx
- __MACOSX/Raw data/._pain total.xlsx
- Raw data/pain assessment at 5-14week.xlsx
- __MACOSX/Raw data/._pain assessment at 5-14week.xlsx
- Raw data/response rate.xlsx
- __MACOSX/Raw data/._response rate.xlsx
- Raw data/minor assessment.xlsx
- __MACOSX/Raw data/._minor assessment.xlsx
- Raw data/~$distribution of the research population.xlsx
- __MACOSX/Raw data/._~$distribution of the research population.xlsx
