# Supplementary material for: The Roles of Magnetic Resonance-Guided Focused Ultrasound in Pain Relief in Patients With Bone Metastases: A Systemic Review and Meta-Analysis
Source: Front Oncol. 2021 Aug 11;11:617295. doi: 10.3389/fonc.2021.617295 (PMC8387143; doi:10.3389/fonc.2021.617295)
Supplement: Supplementary file 2 [file DataSheet_1.zip › Raw data/pain assessment at baseline.xlsx]

## Sheet: Sheet1
study	n	mean	sd
Anzidei-2016	23	7.09	1.8
Bertrand-2018	17	7.53	1.33
Chen-2018	26	6.69	1.49
Huisman-2014	11	7.53	1.61
Hurwitz-2014	112	6.8	0.2
Liberman-2008	25	5.9	0.2
Lee-2017	21	6.6	0.7
Gianfelice-2008	11	6.23	1.73
Wang-2019	30	6.56	2.38
Harding-2018	18	6.67	1.72
Gu-2015	23	6	1.5
