# Supplementary material for: The Roles of Magnetic Resonance-Guided Focused Ultrasound in Pain Relief in Patients With Bone Metastases: A Systemic Review and Meta-Analysis
Source: Front Oncol. 2021 Aug 11;11:617295. doi: 10.3389/fonc.2021.617295 (PMC8387143; doi:10.3389/fonc.2021.617295)
Supplement: Supplementary file 2 [file DataSheet_1.zip › Raw data/pain assessment at 0-1week.xlsx]

## Sheet: Sheet1
study	n	mean	sd
Anzidei-2016	23
Bertrand-2018	17	2.29	1.86
Catane-2007	13	2.3
Chan-2017	10
Chen-2018	26
Huisman-2014	11	6.15	2.08
Hurwitz-2014	112	4.8	0.2
Liberman-2008	25	3.8	0.5
Lee-2017	21	2.5	0.46
Gianfelice-2008	11	3.77	2.65
Wang-2019	30	4.72	2.34
Harding-2018	18	5.93	2.08
Gu-2015	23	3.7	1.7
