# Supplementary material for: The Roles of Magnetic Resonance-Guided Focused Ultrasound in Pain Relief in Patients With Bone Metastases: A Systemic Review and Meta-Analysis
Source: Front Oncol. 2021 Aug 11;11:617295. doi: 10.3389/fonc.2021.617295 (PMC8387143; doi:10.3389/fonc.2021.617295)
Supplement: Supplementary file 2 [file DataSheet_1.zip › Raw data/pain assessment at 1-5week.xlsx]

## Sheet: Sheet1
study	n	mean	sd
Anzidei-2016	23	2.65	1.36
Bertrand-2018	17	1.88	2
Huisman-2014	11	3.82	2.71
Hurwitz-2014	112	3.8	0.26
Liberman-2008	25	2.8	0.4
Lee-2017	21	2.1	0.41
Gianfelice-2008	11	2.18	2.26
Wang-2019	30	3.43	2.16
Harding-2018	18	5.49	2.26
Gu-2015	23	3.1	2
	291
