# Supplementary material for: The Roles of Magnetic Resonance-Guided Focused Ultrasound in Pain Relief in Patients With Bone Metastases: A Systemic Review and Meta-Analysis
Source: Front Oncol. 2021 Aug 11;11:617295. doi: 10.3389/fonc.2021.617295 (PMC8387143; doi:10.3389/fonc.2021.617295)
Supplement: Supplementary file 2 [file DataSheet_1.zip › Raw data/OMEDD.xlsx]

## Sheet: Sheet1
		2 week		1month		3month
study	n	mean	sd	mean	sd	mean	sd
Bertrand-2018	17			-156.88	425.9
Hurwitz-2014	112	-1.6	3.2	-2.8	5.6	3.7	-5.4
Liberman-2008	25	-39.4	112.34	-12.6	231.63	-44.4	175.3
Lee-2017	21	-22.4	27.6	-20.9	29.1	-8.4	38.4
	158
	175
