# Supplementary material for: The Roles of Magnetic Resonance-Guided Focused Ultrasound in Pain Relief in Patients With Bone Metastases: A Systemic Review and Meta-Analysis
Source: Front Oncol. 2021 Aug 11;11:617295. doi: 10.3389/fonc.2021.617295 (PMC8387143; doi:10.3389/fonc.2021.617295)
Supplement: Supplementary file 2 [file DataSheet_1.zip › Raw data/distribution of the research population.xlsx]

## Sheet: Sheet1
Author-publication time	Country	n
Anzidei-2016	Rome,italy	23
Bertrand-2018	France	17
Catane-2007	Israel	13
Chan-2017	Canada	10
Chen-2018	Shanghai,China	26
Huisman-2014	Netherlands	11
Hurwitz-2014	America，Philadelphia, PA 19107	112
Liberman-2008	Israel	25	Since the article does not specify the specific distribution of patients in the 3 countries, we specify the distribution of patients according to the first communication unit
Lee-2017	Taipei, Taiwan，China	21
Namba-2019	Japan	10
Li-2010	Guangdong，China	12
Gianfelice-2008	Canada	11
Wang-2019	Shandong，China	30
Harding-2018	UK(9);South Korea(5);Netherlands(4)	18
Gu-2015	shanghai，china	23
		362
	Italy	23
	China	112
	USA	112
	UK	9
	France	17
	Israel	38
	Canada	21
	Japan	10
	Netherlands	15
	south korea	5
		362
