# Supplementary material for: The Roles of Magnetic Resonance-Guided Focused Ultrasound in Pain Relief in Patients With Bone Metastases: A Systemic Review and Meta-Analysis
Source: Front Oncol. 2021 Aug 11;11:617295. doi: 10.3389/fonc.2021.617295 (PMC8387143; doi:10.3389/fonc.2021.617295)
Supplement: Supplementary file 2 [file DataSheet_1.zip › Raw data/pain total.xlsx]

## Sheet: Sheet1
study		baseline		0-1w		1-5w		5-14w
study	n	mean	sd	mean	sd	mean	sd	mean	sd
Anzidei-2016	23	7.09	1.8			2.65	1.36	1.04	0.15
Bertrand-2018	17	7.53	1.33	2.29	1.86	1.88	2
Chen-2018	26	6.69	1.49					3.96	1.37
Huisman-2014	11	7.53	1.61	6.15	2.08	3.82	2.71
Hurwitz-2014	112	6.8	0.2	4.8	0.2	3.8	0.26	3.3	0.31
Liberman-2008	25	5.9	0.2	3.8	0.5	2.8	0.4	1.8	0.5
Lee-2017	21	6.6	0.7	2.5	0.46	2.1	0.41	1.7	0.36
Gianfelice-2008	11	6.23	1.73	3.77	2.65	2.18	2.26	0.5	0.54
Wang-2019	30	6.56	2.38	4.72	2.34	3.43	2.16	2.29	1.15
Harding-2018	18	6.67	1.72	5.93	2.08	5.49	2.26	4.09	2.83
Gu-2015	23	6	1.5	3.7	1.7	3.1	2	2.2	1
