# Supplementary material for: The Roles of Magnetic Resonance-Guided Focused Ultrasound in Pain Relief in Patients With Bone Metastases: A Systemic Review and Meta-Analysis
Source: Front Oncol. 2021 Aug 11;11:617295. doi: 10.3389/fonc.2021.617295 (PMC8387143; doi:10.3389/fonc.2021.617295)
Supplement: Supplementary file 2 [file DataSheet_1.zip › Raw data/pain assessment at 5-14week.xlsx]

## Sheet: Sheet1
study	n	mean	sd
Anzidei-2016	23	1.04	0.15
Chen-2018	26	3.96	1.37
Hurwitz-2014	112	3.3	0.31
Liberman-2008	25	1.8	0.5
Lee-2017	21	1.7	0.36
Gianfelice-2008	11	0.5	0.54
Wang-2019	30	2.29	1.15
Harding-2018	18	4.09	2.83
Gu-2015	23	2.2	1
	289
