# Supplementary material for: The Roles of Magnetic Resonance-Guided Focused Ultrasound in Pain Relief in Patients With Bone Metastases: A Systemic Review and Meta-Analysis
Source: Front Oncol. 2021 Aug 11;11:617295. doi: 10.3389/fonc.2021.617295 (PMC8387143; doi:10.3389/fonc.2021.617295)
Supplement: Supplementary file 2 [file DataSheet_1.zip › Raw data/response rate.xlsx]

## Sheet: Sheet1
study	n	Complete Response	Partial Response	no response
Anzidei-2016	23	0.696	6/23 (26.1 %)	1/23 (4.3 %)
Bertrand-2018	16	0.375	50% (8/ 16)	12.5% (2/16)
Chan-2017	6	0.17	0.83	0
Huisman-2014	9	0.11	0.56	0.33
Hurwitz-2014	112	0.232	0.411	0.357
Liberman-2008	25	0.36	0.36	0.28
Lee-2017	21	0.43	0.23	0.24
Namba-2019	10		0.8	0.2
Gianfelice-2008	11	0.45	0.55	0
Harding	11		0.636	0.385
Li-2010	12	0.417	0.333	0.25
	256
