# Supplementary material for: The Roles of Magnetic Resonance-Guided Focused Ultrasound in Pain Relief in Patients With Bone Metastases: A Systemic Review and Meta-Analysis
Source: Front Oncol. 2021 Aug 11;11:617295. doi: 10.3389/fonc.2021.617295 (PMC8387143; doi:10.3389/fonc.2021.617295)
Supplement: Supplementary file 2 [file DataSheet_1.zip › Raw data/minor assessment.xlsx]

## Sheet: Sheet1
Table 2. MINORS quality assessment
Author-publication time		A clearly stated aim	Inclusion of consecutive patients			Prospective collection of data		Endpoint appropriate to the study aim		Unbiased evaluation of endpoints		Follow-up period appropriate to the major endpoint	Loss to follow up less than 5%	Prospective calculation of the study size	An adequate control group	Contemporary groups	Baseline equivalence of groups	Adequate statistical analyses	Total
	Anzidei-2016(22)	2	2			2		2		0		2	2	2	0	0	0	0	12
	Bertrand-2018(51)	2	2			2		2		0		2	2	2	0	0	0	0	14
	Catane-2007(52)	2	1			2		2		0		2	0	0	0	0	0	0	9
	Chan-2017(53)	2	2			2		2		0		2	0	0	0	0	0	0	10
	Chen-2018(30)	2	2			2		2		0		2	2	2	0	0	0	0	14
	Huisman-2014(54)	2	2			2		2		0		2	0	2	0	0	0	0	12
	Hurwitz-2014(45)	2	2			2		2		2		2	2	2	2	2	2	2	24
	Li-2010(32)	2	2			2		2		0		2	2	0	0	0	0	0	12
	Liberman-2008(55)	2	2			2		2		0		2	2	2	0	0	0	0	14
	Lee-2017(13)	2	2			2		2		0		2	2	2	2	2	2	2	22
	Namba-2019(56)	2	2			2		2		0		2	0	2	2	2	2	2	20
	Gianfelice-2008(57)	2	2			2		2		0		2	2	2	0	0	0	0	14
	Wang-2019(29)	2	2			2		2			0	2	2	2	0	0	0	0	14
	Harding-2018(31)	2	2			2		2			0	2	2	2	0	0	0	0	14
	Gu-2015(58)	2	2			2		2			0	2	2	2	0	0	0	0	14
	Not reported	0	0			0		0			14	0	4	3	12	12	12	12	69
	Reported, inadequate	0	1			0		0			0	0	0	0	0	0	0	0	1
	Reported, adequate	15	14			15		15			1	15	11	12	3	3	3	3	110
